# Supplementary material for: Population Status and Vulnerability of Mantidactylus pauliani from Ankaratra Protected Area, Madagascar
Source: Animals (Basel). 2023 Aug 25;13(17):2706. doi: 10.3390/ani13172706 (PMC10486469; doi:10.3390/ani13172706)
Supplement: Supplementary file 1 [file animals-13-02706-s001.zip]

Archive with 1 entries (1 files):
- animals-2479357-supplementary.pdf
